# Supplementary material for: Neural signatures of online and offline motor learning: An ALE meta-analysis
Source: Imaging Neurosci (Camb). 2025 Jan 24;3:imag_a_00457. doi: 10.1162/imag_a_00457 (PMC12319875; doi:10.1162/imag_a_00457)
Supplement: Supplementary Material [file imag_a_00457-supp.xlsx]

## Sheet: Online Motor Learning Contribut
Cluster ID	1	2	3	4	5	6	7	8	9	10	11
Center of Mass	(0, -21, 17)	(-49, 15, -17)	(-46, -2, -18)	(-3, -50, -42)	(3, -2, -18)	(16, -32, 79)	(20, -50, 18)	(40, -25, -19)	(42, 14, -32)	(52, -22, -16)	(61, -8, -27)
Study 1	0.026309	0	8.3e-05	0.000778	0	0	0.00441	0.000194	0.000114	1.5e-05	3.8e-05
Study 2	0.037543	0.011433	0	0	0	0	0	0	0	0	0
Study 3	0.019329	0	0	0	0	0	0	0	0	0	0
Study 4	0.091495	0.977349	0.002359	0.986495	0.00258	0.004873	0	0.021709	1.1e-05	0.988451	0.988454
Study 5	0.01244	0	0	0	0	0	0	0	0	0	0
Study 6	0.128828	0	0	0	0.13523	0	0.000228	0.000289	0.000636	0	0
Study 7	0.016699	8.5e-05	0	0	0	0	0.005594	0	0	0	0
Study 8	0.017341	0	0	0	0	0	0.00141	2e-06	0	0.002647	0.01145
Study 9	0.024298	0	0	0	0	0	0	0	0.000747	0	0
Study 10	0.013702	0	0	8.8e-05	0	0.993178	0	0	0	0	0
Study 11	0.013304	0	6e-06	0	2.5e-05	0	0	6e-06	0	0	0
Study 12	0.03285	0	1e-06	0.005943	6e-06	0	0	0.977001	2e-06	0.008806	0
Study 13	0.015837	0	0	0	2.4e-05	0	1e-06	0.000152	4e-06	2e-06	0
Study 14	0.0647	0.009168	0.993125	0	0	1.7e-05	0.000529	0	0.998042	0	0
Study 15	0.014101	0	0	2e-06	0	0.00189	0	0	0	0	0
Study 16	0.018628	0	0	0.000405	0	2e-06	0	0	0	0	0
Study 17	0.015631	0	0	0	0	0	0	0	0	0	0
Study 18	0.029939	0	0	0.005516	3.1e-05	0	0	0.000227	0	0	0
Study 19	0.016626	0	1.4e-05	0.000677	0	0	0	0	0	0	0
Study 20	0.094213	4.5e-05	0.000324	0	0.861583	0	0.004631	6e-06	0.000185	1e-06	0
Study 21	0.033719	0.000534	0	0	0	0	0	0	0	0	0
Study 22	0.016874	0	0	0	0	0	0.001364	0.000275	0	0	0
Study 23	0.005713	0	0	3.2e-05	0	0	0	0	0	0	0
Study 24	0.01278	0	4.1e-05	0	0	0	3e-06	0	0	0	0
Study 25	0.048638	1.1e-05	0.00394	0	0	2e-06	0.000638	0	0	1.2e-05	1e-06
Study 26	0.039531	0.001199	0	0	0	0	0.980524	0	0	0	0
Study 27	0.016976	0	0	0	0	0	0	0	0	0	0
Study 28	0.003491	0	0	0	0	0	0	0	0	0	0
Study 29	0.024103	0	5e-06	0	0	0	1e-06	0	0	0	0
Study 30	0.04122	0	2.2e-05	0	0	0	0	0	0	1e-05	0
Study 31	0.048362	6.2e-05	4.6e-05	0	2e-06	0	0.000571	2e-05	0.000247	0	0
Study 32	0.001649	0	0	0	0	0	0	0	0	0	0

## Sheet: Offline Motor Learning Contribu
Cluster ID	1	2
Center of Mass	(-1, -23, 12)	(32, -11, 66)
Study 33	0.147237	0
Study 34	0.128299	0
Study 35	0.188739	8e-06
Study 36	0.166548	0
Study 37	0.264259	0.999992
Study 38	0.104837	0
